# Supplementary material for: Towards the Removal of HMTA Molecules in the Chemical Bath Deposition of ZnO Nanowires
Source: Nanomaterials (Basel). 2025 Oct 16;15(20):1574. doi: 10.3390/nano15201574 (PMC12566845; doi:10.3390/nano15201574)
Supplement: Supplementary file 1 [file nanomaterials-15-01574-s001.zip]

Archive with 1 entries (1 files):
- nanomaterials-3896892-supplementary.pdf
